# Supplementary material for: A multiplex method for rapidly identifying viral protease inhibitors
Source: Mol Syst Biol. 2025 Jan 6;21(2):158–72. doi: 10.1038/s44320-024-00082-1 (PMC11790949; doi:10.1038/s44320-024-00082-1)
Supplement: Supplementary file 2 — Table EV1 [file 44320_2024_82_MOESM2_ESM.xlsx]

## Sheet: Table EV1
Plasmid no.	Construct
201792	pAG416GAL-EYFP
201935	pAG416GAL-1x-HIV-2_PR
201936	pAG416GAL-2x-uA-BWCoV-SW1_3CL
201937	pAG416GAL-3x-uC-HCoV-229E_3CL
201938	pAG416GAL-3x-uC-HCoV-NL63_3CL
201939	pAG416GAL-Bat-SL-CoVZC45_PLP
201940	pAG416GAL-DENV_NS3-GS-NS2B
201941	pAG416GAL-EMCV_3C
201942	pAG416GAL-SARS-CoV_PLP
201943	pAG416GAL10-Bat-CoV-HKU4_3CL
201944	pAG416GAL10-Bat-SL-CoVZC45_3CL
201945	pAG416GAL10-CCHFV_OTU
203462	pAG416GAL10-c-Src
203463	pAG416GAL10-DUGV_OTU
203464	pAG416GAL10-HCoV-HKU1_3CL
203465	pAG416GAL10-HPeV_3C
203466	pAG416GAL10-HRV-B14_3C
203467	pAG416GAL10-HTLV_PR
203468	pAG416GAL10-LGTV_NS2B-GS-NS3
203469	pAG416GAL10-MERS-CoV_3CL
203470	pAG416GAL10-NWV_3CL
203471	pAG416GAL10-POWV_NS2B-GS-NS3
203472	pAG416GAL10-PV_3C
203473	pAG416GAL10-SHV_3CL
203474	pAG416GAL10-SV-A_3C
203475	pAG416GAL10-WNV_NS2B-GS-NS3
203476	pAG416GAL10-YES1-6stop
203477	pAG416GAL10-ZIKV_NS2B-GS-NS3
203478	pAG416GALL-Bat-CoV-HKU9_3CL
203481	pAG416GALL-HAV_3C
203493	pAG416GALL-HIV-1_PR
203495	pAG416GALL-SARS-CoV_3CL
203496	pAG416GALL-SARS-CoV-2_3CL
203499	pAG426GAL-CV-B3_3C
203501	pAG426GAL-FES
203502	pAG426GAL-HCoV-NL63_PLP2
203503	pAG426GAL-HCoV-OC43_3CL
203504	pAG426GAL-HCV_NS3-GS-NS4A
203505	pAG426GAL-HHV-3_PR
203506	pAG426GAL-KUNV_NS2B-GS-NS3
203507	pAG426GAL-LV_3CL
203508	pAG426GAL-MERS-CoV_PLP
203509	pAG426GAL-SARS-CoV-2_PLP
203510	pAG426GAL-SLEV_NS2B-GS-NS3
203511	pAG416GALL-ccdB-6stop
203512	pAG416GAL10-ccdB-6stop
203514	pAG416GAL-3x-uC-ccdB-6stop
203517	pAG416GAL-2x-uA-ccdB-6stop
203519	pAG416GAL-1x-ccdB-6stop

## Sheet: Legend
Table EV1. Plasmids used in the current study by Addgene plasmid number
