# Supplementary material for: A multiplex method for rapidly identifying viral protease inhibitors
Source: Mol Syst Biol. 2025 Jan 6;21(2):158–72. doi: 10.1038/s44320-024-00082-1 (PMC11790949; doi:10.1038/s44320-024-00082-1)
Supplement: Supplementary file 3 — Table EV2 [file 44320_2024_82_MOESM3_ESM.xlsx]

## Sheet: Table EV2
Name	Sequence	Description
PAC12672	AATGATACGGCGACCACCGAGATCTACACCTCTCTATACACTCTTTCCCTACACGACGCTCTTCCGATCTNNNNAATGCTTGCAGTTTCATTTGATGCTC	5' s502-SR-KAN-BC1
PAC12675	CAAGCAGAAGACGGCATACGAGATTCGCCTTAGTGACTGGAGTTCAGACGTGTGCTCTTCCGATCTaagggcgaaaaaccgtctat	3' n701-SR-KANBC
PAC12747	AATGATACGGCGACCACCGAGATCTACACCTCTCTATACACTCTTTCCCTACACGACGCTCTTCCGATCTNNNN GTTGCTTGCAGTTTCATTTGATGCTC	5' s502 KANBC2
PAC12748	AATGATACGGCGACCACCGAGATCTACACCTCTCTATACACTCTTTCCCTACACGACGCTCTTCCGATCTNNNN GATCATTGCAGTTTCATTTGATGCTC	5' s502 KANBC3
PAC12749	AATGATACGGCGACCACCGAGATCTACACCTCTCTATACACTCTTTCCCTACACGACGCTCTTCCGATCTNNNN TGATCTTGCAGTTTCATTTGATGCTC	5' s502 KANBC4
PAC12750	AATGATACGGCGACCACCGAGATCTACACCTCTCTATACACTCTTTCCCTACACGACGCTCTTCCGATCTNNNN ACTCCTTGCAGTTTCATTTGATGCTC	5' s502 KANBC5
PAC12751	AATGATACGGCGACCACCGAGATCTACACCTCTCTATACACTCTTTCCCTACACGACGCTCTTCCGATCTNNNN ACCTGTTGCAGTTTCATTTGATGCTC	5' s502 KANBC6
PAC12752	AATGATACGGCGACCACCGAGATCTACACCTCTCTATACACTCTTTCCCTACACGACGCTCTTCCGATCTNNNN CTGTGTTGCAGTTTCATTTGATGCTC	5' s502 KANBC7
PAC12753	AATGATACGGCGACCACCGAGATCTACACCTCTCTATACACTCTTTCCCTACACGACGCTCTTCCGATCTNNNN CGATATTGCAGTTTCATTTGATGCTC	5' s502 KANBC8
PAC12754	AATGATACGGCGACCACCGAGATCTACACCTCTCTATACACTCTTTCCCTACACGACGCTCTTCCGATCTNNNN AGGTGTTGCAGTTTCATTTGATGCTC	5' s502 KANBC9
PAC12755	AATGATACGGCGACCACCGAGATCTACACCTCTCTATACACTCTTTCCCTACACGACGCTCTTCCGATCTNNNN GGATGTTGCAGTTTCATTTGATGCTC	5' s502 KANBC10
PAC12756	AATGATACGGCGACCACCGAGATCTACACCTCTCTATACACTCTTTCCCTACACGACGCTCTTCCGATCTNNNN TAGTCTTGCAGTTTCATTTGATGCTC	5' s502 KANBC11
PAC12757	AATGATACGGCGACCACCGAGATCTACACCTCTCTATACACTCTTTCCCTACACGACGCTCTTCCGATCTNNNN TGACTTTGCAGTTTCATTTGATGCTC	5' s502 KANBC12
PAC12758	AATGATACGGCGACCACCGAGATCTACACAAGGAGTAACACTCTTTCCCTACACGACGCTCTTCCGATCTNNNNAATGCTTGCAGTTTCATTTGATGCTC	5' s507 KANBC1
PAC12759	AATGATACGGCGACCACCGAGATCTACACAAGGAGTAACACTCTTTCCCTACACGACGCTCTTCCGATCTNNNN GTTGCTTGCAGTTTCATTTGATGCTC	5' s507 KANBC2
PAC12760	AATGATACGGCGACCACCGAGATCTACACAAGGAGTAACACTCTTTCCCTACACGACGCTCTTCCGATCTNNNN GATCATTGCAGTTTCATTTGATGCTC	5' s507 KANBC3
PAC12761	AATGATACGGCGACCACCGAGATCTACACAAGGAGTAACACTCTTTCCCTACACGACGCTCTTCCGATCTNNNN TGATCTTGCAGTTTCATTTGATGCTC	5' s507 KANBC4
PAC12762	AATGATACGGCGACCACCGAGATCTACACAAGGAGTAACACTCTTTCCCTACACGACGCTCTTCCGATCTNNNN ACTCCTTGCAGTTTCATTTGATGCTC	5' s507 KANBC5
PAC12763	AATGATACGGCGACCACCGAGATCTACACAAGGAGTAACACTCTTTCCCTACACGACGCTCTTCCGATCTNNNN ACCTGTTGCAGTTTCATTTGATGCTC	5' s507 KANBC6
PAC12764	AATGATACGGCGACCACCGAGATCTACACAAGGAGTAACACTCTTTCCCTACACGACGCTCTTCCGATCTNNNN CTGTGTTGCAGTTTCATTTGATGCTC	5' s507 KANBC7
PAC12765	AATGATACGGCGACCACCGAGATCTACACAAGGAGTAACACTCTTTCCCTACACGACGCTCTTCCGATCTNNNN CGATATTGCAGTTTCATTTGATGCTC	5' s507 KANBC8
PAC12766	AATGATACGGCGACCACCGAGATCTACACAAGGAGTAACACTCTTTCCCTACACGACGCTCTTCCGATCTNNNN AGGTGTTGCAGTTTCATTTGATGCTC	5' s507 KANBC9
PAC12767	AATGATACGGCGACCACCGAGATCTACACAAGGAGTAACACTCTTTCCCTACACGACGCTCTTCCGATCTNNNN GGATGTTGCAGTTTCATTTGATGCTC	5' s507 KANBC10
PAC12768	AATGATACGGCGACCACCGAGATCTACACAAGGAGTAACACTCTTTCCCTACACGACGCTCTTCCGATCTNNNN TAGTCTTGCAGTTTCATTTGATGCTC	5' s507 KANBC11
PAC12769	AATGATACGGCGACCACCGAGATCTACACAAGGAGTAACACTCTTTCCCTACACGACGCTCTTCCGATCTNNNN TGACTTTGCAGTTTCATTTGATGCTC	5' s507 KANBC12
PAC12771	CAAGCAGAAGACGGCATACGAGAT CTAGTACG GTGACTGGAGTTCAGACGTGTGCTCTTCCGATCTaagggcgaaaaaccgtctat	3' n702 KANBC
PAC12772	CAAGCAGAAGACGGCATACGAGAT TTCTGCCT GTGACTGGAGTTCAGACGTGTGCTCTTCCGATCTaagggcgaaaaaccgtctat	3' n703 KANBC
PAC12773	CAAGCAGAAGACGGCATACGAGAT GCTCAGGA GTGACTGGAGTTCAGACGTGTGCTCTTCCGATCTaagggcgaaaaaccgtctat	3' n704 KANBC
PAC12774	CAAGCAGAAGACGGCATACGAGAT AGGAGTCC GTGACTGGAGTTCAGACGTGTGCTCTTCCGATCTaagggcgaaaaaccgtctat	3' n705 KANBC
PAC12775	CAAGCAGAAGACGGCATACGAGAT CATGCCTA GTGACTGGAGTTCAGACGTGTGCTCTTCCGATCTaagggcgaaaaaccgtctat	3' n706 KANBC
PAC12776	CAAGCAGAAGACGGCATACGAGAT GTAGAGAG GTGACTGGAGTTCAGACGTGTGCTCTTCCGATCTaagggcgaaaaaccgtctat	3' n707 KANBC
PAC12777	CAAGCAGAAGACGGCATACGAGAT CAGCCTCG GTGACTGGAGTTCAGACGTGTGCTCTTCCGATCTaagggcgaaaaaccgtctat	3' n710 KANBC
PAC12778	CAAGCAGAAGACGGCATACGAGAT TGCCTCTT GTGACTGGAGTTCAGACGTGTGCTCTTCCGATCTaagggcgaaaaaccgtctat	3' n711 KANBC
PAC12779	CAAGCAGAAGACGGCATACGAGAT TCCTCTAC GTGACTGGAGTTCAGACGTGTGCTCTTCCGATCTaagggcgaaaaaccgtctat	3' n712 KANBC
PAC12780	CAAGCAGAAGACGGCATACGAGAT TCATGAGC GTGACTGGAGTTCAGACGTGTGCTCTTCCGATCTaagggcgaaaaaccgtctat	3' n714 KANBC
PAC12781	CAAGCAGAAGACGGCATACGAGAT CCTGAGAT GTGACTGGAGTTCAGACGTGTGCTCTTCCGATCTaagggcgaaaaaccgtctat	3' n715 KANBC
PAC12782	CAAGCAGAAGACGGCATACGAGAT TAGCGAGT GTGACTGGAGTTCAGACGTGTGCTCTTCCGATCTaagggcgaaaaaccgtctat	3' n716 KANBC
PAC12783	CAAGCAGAAGACGGCATACGAGAT GTAGCTCC GTGACTGGAGTTCAGACGTGTGCTCTTCCGATCTaagggcgaaaaaccgtctat	3' n718 KANBC
PAC12784	CAAGCAGAAGACGGCATACGAGAT TACTACGC GTGACTGGAGTTCAGACGTGTGCTCTTCCGATCTaagggcgaaaaaccgtctat	3' n719 KANBC
PAC12785	CAAGCAGAAGACGGCATACGAGAT AGGCTCCG GTGACTGGAGTTCAGACGTGTGCTCTTCCGATCTaagggcgaaaaaccgtctat	3' n720 KANBC
PAC12786	CAAGCAGAAGACGGCATACGAGAT GCAGCGTA GTGACTGGAGTTCAGACGTGTGCTCTTCCGATCTaagggcgaaaaaccgtctat	3' n721 KANBC
PAC12787	CAAGCAGAAGACGGCATACGAGAT CTGCGCAT GTGACTGGAGTTCAGACGTGTGCTCTTCCGATCTaagggcgaaaaaccgtctat	3' n722 KANBC
PAC12788	CAAGCAGAAGACGGCATACGAGAT GAGCGCTA GTGACTGGAGTTCAGACGTGTGCTCTTCCGATCTaagggcgaaaaaccgtctat	3' n723 KANBC
PAC12789	CAAGCAGAAGACGGCATACGAGAT CGCTCAGT GTGACTGGAGTTCAGACGTGTGCTCTTCCGATCTaagggcgaaaaaccgtctat	3' n724 KANBC
PAC12790	CAAGCAGAAGACGGCATACGAGAT GTCTTAGG GTGACTGGAGTTCAGACGTGTGCTCTTCCGATCTaagggcgaaaaaccgtctat	3' n726 KANBC
PAC12791	CAAGCAGAAGACGGCATACGAGAT ACTGATCG GTGACTGGAGTTCAGACGTGTGCTCTTCCGATCTaagggcgaaaaaccgtctat	3' n727 KANBC
PAC12792	CAAGCAGAAGACGGCATACGAGAT TAGCTGCA GTGACTGGAGTTCAGACGTGTGCTCTTCCGATCTaagggcgaaaaaccgtctat	3' n728 KANBC
PAC12793	CAAGCAGAAGACGGCATACGAGAT GACGTCGA GTGACTGGAGTTCAGACGTGTGCTCTTCCGATCTaagggcgaaaaaccgtctat	3' n729 KANBC
PAC12794	CAAGCAGAAGACGGCATACGAGAT CGAGTAAT GTGACTGGAGTTCAGACGTGTGCTCTTCCGATCTaagggcgaaaaaccgtctat	3' d701 KANBC
PAC12795	CAAGCAGAAGACGGCATACGAGAT TCTCCGGA GTGACTGGAGTTCAGACGTGTGCTCTTCCGATCTaagggcgaaaaaccgtctat	3' d702 KANBC
PAC12796	CAAGCAGAAGACGGCATACGAGAT AATGAGCG GTGACTGGAGTTCAGACGTGTGCTCTTCCGATCTaagggcgaaaaaccgtctat	3' d703 KANBC
PAC12797	CAAGCAGAAGACGGCATACGAGAT GGAATCTC GTGACTGGAGTTCAGACGTGTGCTCTTCCGATCTaagggcgaaaaaccgtctat	3' d704 KANBC
PAC12798	CAAGCAGAAGACGGCATACGAGAT TTCTGAAT GTGACTGGAGTTCAGACGTGTGCTCTTCCGATCTaagggcgaaaaaccgtctat	3' d705 KANBC
PAC12799	CAAGCAGAAGACGGCATACGAGAT ACGAATTC GTGACTGGAGTTCAGACGTGTGCTCTTCCGATCTaagggcgaaaaaccgtctat	3' d706 KANBC
PAC12800	CAAGCAGAAGACGGCATACGAGAT AGCTTCAG GTGACTGGAGTTCAGACGTGTGCTCTTCCGATCTaagggcgaaaaaccgtctat	3' d707 KANBC
PAC12801	CAAGCAGAAGACGGCATACGAGAT GCGCATTA GTGACTGGAGTTCAGACGTGTGCTCTTCCGATCTaagggcgaaaaaccgtctat	3' d708 KANBC

## Sheet: Legend
Table EV2. Oligos used in the study
