# Supplementary material for: A multiplex method for rapidly identifying viral protease inhibitors
Source: Mol Syst Biol. 2025 Jan 6;21(2):158–72. doi: 10.1038/s44320-024-00082-1 (PMC11790949; doi:10.1038/s44320-024-00082-1)
Supplement: Supplementary file 4 — Table EV3 [file 44320_2024_82_MOESM4_ESM.xlsx]

## Sheet: Table EV3
Compound	Model	magratio	Max relative growth	p-value	t	df	Inhibitor
CB6728297	Bat-CoV-HKU4-3CL	0.538595	1.74564	1.46681e-06	23.66	4	TRUE
CB6728297	Bat-CoV-HKU9-3CL	0.983242	3.52181	7.42487e-13	72.388	4	TRUE
CB6728297	Bat-SV-CoVZC45-3CL	0.621404	2.03641	6.40295e-05	12.9789	4	TRUE
CB6728297	BWCoV-SW1-3CL	0.361862	5.59706	3.20158e-07	38.0325	4	TRUE
CB6728297	CV-B3-3C	0.259132	6.50709	0.000227624	10.5135	4	TRUE
CB6728297	HCoV-229E-3CL	0.294082	2.14417	0.000279551	9.33559	4	TRUE
CB6728297	HCoV-HKU1-3CL	0.581897	6.45703	2.74814e-10	41.3004	4	TRUE
CB6728297	MERS-CoV-3CL	0.403763	1.32662	1.68822e-05	10.4419	4	TRUE
CB6728297	SARS-CoV-3CL	1.39385	3.97795	2.2531e-08	55.558	4	TRUE
CB6728297	SARS-CoV-2-3CL	0.986258	4.20703	6.69853e-05	14.1055	4	TRUE
CB6728297	HCoV-NL63-3CL	0.255707	3.57822	1.67188e-06	24.6028	4	TRUE
CB6728297	HAV-3C	0.433833	3.79804	7.11899e-06	24.061	3	TRUE
CB6762077	Bat-CoV-HKU4-3CL	0.70035	1.56101	5.55997e-07	19.0179	4	TRUE
CB6762077	Bat-CoV-HKU9-3CL	0.925833	2.73161	6.04647e-06	18.3253	4	TRUE
CB6762077	BWCoV-SW1-3CL	0.406556	1.62089	9.92595e-05	10.2423	4	TRUE
CB6762077	HAV-3C	0.356028	1.32662	1.68822e-05	10.4419	3	TRUE
CB6762077	HCoV-229E-3CL	0.286743	1.73913	3.2138e-06	19.0552	4	TRUE
CB6762077	HCoV-HKU1-3CL	0.572742	4.84381	5.01054e-08	23.2151	4	TRUE
CB6762077	HCoV-NL63-3CL	0.351038	1.44703	5.94205e-05	13.4127	4	TRUE
CB6762077	SARS-CoV-3CL	0.686134	3.25517	6.05472e-06	16.8632	4	TRUE
CB6762077	SARS-CoV-2-3CL	0.436003	2.94882	1.85449e-08	24.3983	4	TRUE
CB6762077	Bat-SV-CoVZC45-3CL	0.279988	1.8704	1.03483e-07	28.142	4	TRUE
CB6778425	Bat-CoV-HKU4-3CL	0.524119	2.04468	1.65999e-05	15.1664	4	TRUE
CB6778425	Bat-CoV-HKU9-3CL	0.816893	4.72186	4.02219e-08	48.151	4	TRUE
CB6778425	Bat-SV-CoVZC45-3CL	0.83565	2.0048	9.15457e-05	12.1236	4	TRUE
CB6778425	BWCoV-SW1-3CL	0.694082	4.474	4.82147e-11	85.9815	4	TRUE
CB6778425	HAV-3C	0.581209	1.96536	0.000333792	15.3961	3	TRUE
CB6778425	HCoV-229E-3CL	0.491528	3.88253	6.02541e-08	61.5117	4	TRUE
CB6778425	HCoV-HKU1-3CL	0.728323	5.70054	9.69659e-09	27.0092	4	TRUE
CB6778425	HCoV-NL63-3CL	0.486731	1.40999	5.25115e-07	13.6144	4	TRUE
CB6778425	MERS-CoV-3CL	0.802678	1.39587	6.8007e-10	32.3789	4	TRUE
CB6778425	SARS-CoV-3CL	0.587817	3.79888	3.2632e-11	66.5582	4	TRUE
CB6778425	SARS-CoV-2-3CL	0.667477	3.09814	2.26698e-08	20.5564	4	TRUE
NSC13434	NWV-3CL	0.252618	0.232797	NA	NA	NA	FALSE
NSC134784	HIV-1-PR	0.255391	0.644191	NA	NA	NA	FALSE
NSC138389	Bat-SL-CoVZC45-PLP	0.922001	1.76246	1.34718e-08	21.08	4	TRUE
NSC138389	SARS-CoV-2-3CL	0.280927	0.394379	NA	NA	NA	FALSE
NSC138389	Bat-SV-CoVZC45-3CL	0.278677	0.363514	NA	NA	NA	FALSE
NSC138389	BWCoV-SW1-3CL	0.647178	1.6346	1.51e-06	11.9753	4	TRUE
NSC138389	HCoV-HKU1-3CL	0.30296	0.30087	NA	NA	NA	FALSE
NSC138389	LGTV-NS2B-GS-NS3	0.30208	0.497606	NA	NA	NA	FALSE
NSC138389	POWV-NS2B-GS-NS3	0.588494	0.679193	NA	NA	NA	FALSE
NSC138389	SARS-CoV-PLP	0.569922	2.65046	2.85673e-06	20.1399	4	TRUE
NSC138389	Bat-CoV-HKU4-3CL	0.216979	0.554142	NA	NA	NA	FALSE
NSC140899	HCV-NS3-GS-NS4A	0.212942	0.505118	NA	NA	NA	FALSE
NSC151262	EMCV-3C	0.569781	2.35883	4.69602e-08	39.6104	3	TRUE
NSC163144	HIV-1-PR	0.230404	1.07148	NA	NA	NA	FALSE
NSC177989	FES	0.268973	2.54801	6.16172e-05	13.8426	4	TRUE
NSC179818	EMCV-3C	0.222039	1.07515	NA	NA	NA	FALSE
NSC19141	LV-3CL	0.284321	0.729417	NA	NA	NA	FALSE
NSC19824	YES1	0.39514	0.637841	NA	NA	NA	FALSE
NSC204976	MERS-CoV-3CL	0.304483	0.894198	NA	NA	NA	FALSE
NSC246415	Bat-CoV-HKU4-3CL	0.226504	0.547708	NA	NA	NA	FALSE
NSC25435	FES	0.453733	1.52607	0.000180451	7.35781	4	TRUE
NSC276736	DENV-NS3-GS-NS2B	0.266433	1.17205	NA	NA	NA	FALSE
NSC280492	Bat-CoV-HKU4-3CL	0.288022	1.03418	NA	NA	NA	FALSE
NSC287495	Bat-SL-CoVZC45-PLP	0.871767	4.80587	2.62367e-07	28.0727	4	TRUE
NSC287495	SARS-CoV-2-PLP	0.348594	1.18621	NA	NA	NA	FALSE
NSC287495	MERS-CoV-PLP	0.420056	1.33301	0.00183315	5.74091	4	TRUE
NSC287495	SARS-CoV-PLP	0.974867	5.12789	1.76854e-08	43.0012	4	TRUE
NSC287495	HCoV-NL63-PLP2	0.31285	0.74898	NA	NA	NA	FALSE
NSC299514	HCoV-OC43-3CL	0.320298	0.960895	NA	NA	NA	FALSE
NSC326644	YES1	0.286236	0.68874	NA	NA	NA	FALSE
NSC361056	BWCoV-SW1-3CL	0.710069	3.05634	4.21793e-06	22.3977	4	TRUE
NSC38490	MERS-CoV-3CL	0.24554	0.194317	NA	NA	NA	FALSE
NSC403374	Bat-SV-CoVZC45-3CL	0.250656	1.33448	5.16984e-06	9.94555	4	TRUE
NSC403374	HCoV-NL63-PLP2	0.338673	1.20351	3.16141e-05	10.7715	4	TRUE
NSC403374	SARS-CoV-3CL	0.319901	1.93191	5.09203e-06	15.7362	4	TRUE
NSC403374	SARS-CoV-2-3CL	0.739515	1.28815	0.000289706	5.64219	4	TRUE
NSC51351	SV-A-3C	0.267461	0.258128	NA	NA	NA	FALSE
NSC51351	HCoV-HKU1-3CL	0.272516	0.317666	NA	NA	NA	FALSE
NSC60419	HCoV-OC43-3CL	0.442577	0.0947075	NA	NA	NA	FALSE
NSC67307	MERS-CoV-3CL	0.227912	0.249177	NA	NA	NA	FALSE
NSC680516	HCoV-NL63-PLP2	0.200582	0.557185	NA	NA	NA	FALSE
NSC680516	MERS-CoV-PLP	0.227978	0.637072	NA	NA	NA	FALSE
NSC69421	HCoV-OC43-3CL	0.405096	1.06229	NA	NA	NA	FALSE
NSC71866	LGTV-NS2B-GS-NS3	0.284556	0.887198	NA	NA	NA	FALSE
NSC71866	SV-A-3C	0.209513	0.472413	NA	NA	NA	FALSE
NSC88324	HIV-2-PR	0.23733	1.76933	0.000137211	8.01397	4	TRUE

## Sheet: Legend
Table EV3. Validation of compounds in yeast models
