# Supplementary material for: A multiplex method for rapidly identifying viral protease inhibitors
Source: Mol Syst Biol. 2025 Jan 6;21(2):158–72. doi: 10.1038/s44320-024-00082-1 (PMC11790949; doi:10.1038/s44320-024-00082-1)
Supplement: Supplementary file 6 — Source data Fig. 2 [file 44320_2024_82_MOESM6_ESM.zip]

Archive with 12 entries (11 files):
- SD figure 2/
- __MACOSX/._SD figure 2
- SD figure 2/MSB-2024-12417_SourceDataForFigure2F.xlsx
- __MACOSX/SD figure 2/._MSB-2024-12417_SourceDataForFigure2F.xlsx
- SD figure 2/MSB-2024-12417_SourceDataForFigure2A.xlsx
- __MACOSX/SD figure 2/._MSB-2024-12417_SourceDataForFigure2A.xlsx
- SD figure 2/MSB-2024-12417_SourceDataForFigure2C.xlsx
- __MACOSX/SD figure 2/._MSB-2024-12417_SourceDataForFigure2C.xlsx
- SD figure 2/MSB-2024-12417_SourceDataForFigure2B.xlsx
- __MACOSX/SD figure 2/._MSB-2024-12417_SourceDataForFigure2B.xlsx
- SD figure 2/MSB-2024-12417_SourceDataForFigure2D.xlsx
- __MACOSX/SD figure 2/._MSB-2024-12417_SourceDataForFigure2D.xlsx
