# Supplementary material for: A multiplex method for rapidly identifying viral protease inhibitors
Source: Mol Syst Biol. 2025 Jan 6;21(2):158–72. doi: 10.1038/s44320-024-00082-1 (PMC11790949; doi:10.1038/s44320-024-00082-1)
Supplement: Supplementary file 6 — Source data Fig. 2 [file 44320_2024_82_MOESM6_ESM.zip › SD figure 2/MSB-2024-12417_SourceDataForFigure2F.xlsx]

## Sheet: Panel 2F
Well	Gene	Magratio
Dasatinib	YES1	1.83416
Dasatinib	c-Src	0.798181
GC376	BWCoV-SW1 3CL	1.47233
GC376	SARS-CoV 3CL	0.727445
GC376	SARS-CoV-2 3CL	0.564433
GRL0617	Bat-SL-CoVZC45 PLP	0.222963
GRL0617	SARS-CoV PLP	1.22094
GRL0617	SARS-CoV-2 PLP	0.575514
Lopinavir	HIV-1 PR	1.18801
Lopinavir	HIV-2 PR	0.997116
MAC-5576	Bat-CoV-HKU4 3CL	0.85661
MAC-5576	Bat-CoV-HKU9 3CL	1.80458
MAC-5576	Bat-SL-CoVZC45 3CL	1.70326
MAC-5576	BWCoV-SW1 3CL	1.84103
MAC-5576	HAV 3C	0.758531
MAC-5576	HCoV-229E 3CL	1.36015
MAC-5576	HCoV-HKU1 3CL	1.55853
MAC-5576	HCoV-NL63 3CL	1.68769
MAC-5576	MERS-CoV 3CL	1.13277
MAC-5576	SARS-CoV 3CL	2.28159
MAC-5576	SARS-CoV-2 3CL	0.981816
MAC-5576	SV-A 3C	1.57894
