# Supplementary material for: A multiplex method for rapidly identifying viral protease inhibitors
Source: Mol Syst Biol. 2025 Jan 6;21(2):158–72. doi: 10.1038/s44320-024-00082-1 (PMC11790949; doi:10.1038/s44320-024-00082-1)
Supplement: Supplementary file 6 — Source data Fig. 2 [file 44320_2024_82_MOESM6_ESM.zip › SD figure 2/MSB-2024-12417_SourceDataForFigure2A.xlsx]

## Sheet: Panel 2A
	SARS-CoV 3CL Relative Growth
log[GC376], μM	Rep 1	Rep 2	Rep 3
1.69897	1.16351	1.17528	1.2518
1.22272	1.10857	1.07129	1.1537
0.748188	1.07717	1.02812	1.04971
0.278754	1.0242	1.00458	1.06148
-0.221849	1.00458	1.01046	1.01243
-0.69897	1.00065	1.0242	1.01046
-1.1549	0.99673	0.99673	1.0085
-1.69897	1.00262	1.00065	1.04971
-2.09691	0.990844	0.990844	1.01831
