# Supplementary material for: A multiplex method for rapidly identifying viral protease inhibitors
Source: Mol Syst Biol. 2025 Jan 6;21(2):158–72. doi: 10.1038/s44320-024-00082-1 (PMC11790949; doi:10.1038/s44320-024-00082-1)
Supplement: Supplementary file 6 — Source data Fig. 2 [file 44320_2024_82_MOESM6_ESM.zip › SD figure 2/MSB-2024-12417_SourceDataForFigure2C.xlsx]

## Sheet: Panel 2C
	SARS-CoV PLP Relative Growth
log[GRL-0617], μM	Rep 1	Rep 2	Rep 3
1.69897	5.83855	5.97831	5.75663
1.22185	2.4759	2.43735	2.50843
0.744727	1.2759	1.23735	1.29518
0.267606	0.993976	0.975904	0.959036
-0.209515	0.908434	0.927711	0.963855
-0.686636	0.883133	0.910843	0.86747
-1.16376	0.921687	0.906024	0.940964
-1.64088	0.96747	0.953012	0.944578
-2.118	0.995181	0.992771	1.01205
