# Supplementary material for: A multiplex method for rapidly identifying viral protease inhibitors
Source: Mol Syst Biol. 2025 Jan 6;21(2):158–72. doi: 10.1038/s44320-024-00082-1 (PMC11790949; doi:10.1038/s44320-024-00082-1)
Supplement: Supplementary file 6 — Source data Fig. 2 [file 44320_2024_82_MOESM6_ESM.zip › SD figure 2/MSB-2024-12417_SourceDataForFigure2B.xlsx]

## Sheet: Panel 2B
	SARS-CoV 3CL Relative Growth
log[MAC5576], μM	Rep 1	Rep 2	Rep 3
1.69897	17.0309	17.2091	17.1139
1.22185	16.7111	16.7087	16.8308
0.744727	14.3556	14.1847	14.297
0.267606	8.16029	7.9284	8.23596
-0.20952	3.17087	3.21969	2.9585
-0.68664	1.44264	1.43531	1.3987
-1.16376	1.02034	1.05696	1.02278
-1.64088	0.956876	0.976404	0.96664
-2.118	0.954434	0.964199	0.983727
