# Supplementary material for: A multiplex method for rapidly identifying viral protease inhibitors
Source: Mol Syst Biol. 2025 Jan 6;21(2):158–72. doi: 10.1038/s44320-024-00082-1 (PMC11790949; doi:10.1038/s44320-024-00082-1)
Supplement: Supplementary file 6 — Source data Fig. 2 [file 44320_2024_82_MOESM6_ESM.zip › SD figure 2/MSB-2024-12417_SourceDataForFigure2D.xlsx]

## Sheet: Panel 2D
	HIV-1 PR Relative Growth
log[Lopinavir], μM	Rep 1	Rep 2	Rep 3
1.69897	7.2091	6.92099	6.99042
1.22185	7.32562	7.13567	7.12849
0.744727	6.77015	6.7518	6.61373
0.267606	5.88109	5.82123	5.75499
-0.20952	4.10056	4.13647	3.88508
-0.68664	1.95371	1.96648	1.81963
-1.16376	1.24102	1.15882	1.18595
-1.64088	1.02634	0.988827	0.940942
-2.118	0.99601	0.932961	0.896249
