# Supplementary material for: A multiplex method for rapidly identifying viral protease inhibitors
Source: Mol Syst Biol. 2025 Jan 6;21(2):158–72. doi: 10.1038/s44320-024-00082-1 (PMC11790949; doi:10.1038/s44320-024-00082-1)
Supplement: Supplementary file 7 — Source data Fig. 3 [file 44320_2024_82_MOESM7_ESM.zip]

Archive with 6 entries (5 files):
- SD figure 3/
- __MACOSX/._SD figure 3
- SD figure 3/MSB-2024-12417_SourceDataForFigure3A,B.xlsx
- __MACOSX/SD figure 3/._MSB-2024-12417_SourceDataForFigure3A,B.xlsx
- SD figure 3/MSB-2024-12417_SourceDataForFigure3C.xlsx
- __MACOSX/SD figure 3/._MSB-2024-12417_SourceDataForFigure3C.xlsx
