# Supplementary material for: A multiplex method for rapidly identifying viral protease inhibitors
Source: Mol Syst Biol. 2025 Jan 6;21(2):158–72. doi: 10.1038/s44320-024-00082-1 (PMC11790949; doi:10.1038/s44320-024-00082-1)
Supplement: Supplementary file 7 — Source data Fig. 3 [file 44320_2024_82_MOESM7_ESM.zip › SD figure 3/MSB-2024-12417_SourceDataForFigure3A,B.xlsx]

## Sheet: Panel 3A,B
Compound	Gene	Magratio	Validation
NSC680516	HCoV-NL63-PLP2	0.200582	FALSE
NSC71866	SV-A-3C	0.209513	FALSE
NSC140899	HCV-NS3-GS-NS4A	0.212942	FALSE
NSC138389	Bat-CoV-HKU4-3CL	0.216979	FALSE
NSC179818	EMCV-3C	0.222039	FALSE
NSC246415	Bat-CoV-HKU4-3CL	0.226504	FALSE
NSC67307	MERS-CoV-3CL	0.227912	FALSE
NSC680516	MERS-CoV-PLP	0.227978	FALSE
NSC163144	HIV-1-PR	0.230404	FALSE
NSC88324	HIV-2-PR	0.23733	TRUE
NSC38490	MERS-CoV-3CL	0.24554	FALSE
NSC403374	Bat-SV-CoVZC45-3CL	0.250656	TRUE
NSC13434	NWV-3CL	0.252618	FALSE
NSC134784	HIV-1-PR	0.255391	FALSE
CB6728297	HCoV-NL63-3CL	0.255707	TRUE
CB6728297	CV-B3-3C	0.259132	TRUE
NSC276736	DENV-NS3-GS-NS2B	0.266433	FALSE
NSC51351	SV-A-3C	0.267461	FALSE
NSC177989	FES	0.268973	TRUE
NSC51351	HCoV-HKU1-3CL	0.272516	FALSE
NSC138389	Bat-SV-CoVZC45-3CL	0.278677	FALSE
CB6762077	Bat-SV-CoVZC45-3CL	0.279988	TRUE
NSC138389	SARS-CoV-2-3CL	0.280927	FALSE
NSC19141	LV-3CL	0.284321	FALSE
NSC71866	LGTV-NS2B-GS-NS3	0.284556	FALSE
NSC326644	YES1	0.286236	FALSE
CB6762077	HCoV-229E-3CL	0.286743	TRUE
NSC280492	Bat-CoV-HKU4-3CL	0.288022	FALSE
CB6728297	HCoV-229E-3CL	0.294082	TRUE
NSC138389	LGTV-NS2B-GS-NS3	0.30208	FALSE
NSC138389	HCoV-HKU1-3CL	0.30296	FALSE
NSC204976	MERS-CoV-3CL	0.304483	FALSE
NSC287495	HCoV-NL63-PLP2	0.31285	FALSE
NSC403374	SARS-CoV-3CL	0.319901	TRUE
NSC299514	HCoV-OC43-3CL	0.320298	FALSE
NSC403374	HCoV-NL63-PLP2	0.338673	TRUE
NSC287495	SARS-CoV-2-PLP	0.348594	FALSE
CB6762077	HCoV-NL63-3CL	0.351038	TRUE
CB6762077	HAV-3C	0.356028	TRUE
CB6728297	BWCoV-SW1-3CL	0.361862	TRUE
NSC19824	YES1	0.39514	FALSE
CB6728297	MERS-CoV-3CL	0.403763	TRUE
NSC69421	HCoV-OC43-3CL	0.405096	FALSE
CB6762077	BWCoV-SW1-3CL	0.406556	TRUE
NSC287495	MERS-CoV-PLP	0.420056	TRUE
CB6728297	HAV-3C	0.433833	TRUE
CB6762077	SARS-CoV-2-3CL	0.436003	TRUE
NSC60419	HCoV-OC43-3CL	0.442577	FALSE
NSC25435	FES	0.453733	TRUE
CB6778425	HCoV-NL63-3CL	0.486731	TRUE
CB6778425	HCoV-229E-3CL	0.491528	TRUE
CB6778425	Bat-CoV-HKU4-3CL	0.524119	TRUE
CB6728297	Bat-CoV-HKU4-3CL	0.538595	TRUE
NSC151262	EMCV-3C	0.569781	TRUE
NSC138389	SARS-CoV-PLP	0.569922	TRUE
CB6762077	HCoV-HKU1-3CL	0.572742	TRUE
CB6778425	HAV-3C	0.581209	TRUE
CB6728297	HCoV-HKU1-3CL	0.581897	TRUE
CB6778425	SARS-CoV-3CL	0.587817	TRUE
NSC138389	POWV-NS2B-GS-NS3	0.588494	FALSE
CB6728297	Bat-SV-CoVZC45-3CL	0.621404	TRUE
NSC138389	BWCoV-SW1-3CL	0.647178	TRUE
CB6778425	SARS-CoV-2-3CL	0.667477	TRUE
CB6762077	SARS-CoV-3CL	0.686134	TRUE
CB6778425	BWCoV-SW1-3CL	0.694082	TRUE
CB6762077	Bat-CoV-HKU4-3CL	0.70035	TRUE
NSC361056	BWCoV-SW1-3CL	0.710069	TRUE
CB6778425	HCoV-HKU1-3CL	0.728323	TRUE
NSC403374	SARS-CoV-2-3CL	0.739515	TRUE
CB6778425	MERS-CoV-3CL	0.802678	TRUE
CB6778425	Bat-CoV-HKU9-3CL	0.816893	TRUE
CB6778425	Bat-SV-CoVZC45-3CL	0.83565	TRUE
NSC287495	Bat-SL-CoVZC45-PLP	0.871767	TRUE
NSC138389	Bat-SL-CoVZC45-PLP	0.922001	TRUE
CB6762077	Bat-CoV-HKU9-3CL	0.925833	TRUE
NSC287495	SARS-CoV-PLP	0.974867	TRUE
CB6728297	Bat-CoV-HKU9-3CL	0.983242	TRUE
CB6728297	SARS-CoV-2-3CL	0.986258	TRUE
CB6728297	SARS-CoV-3CL	1.39385	TRUE
