# Supplementary material for: A multiplex method for rapidly identifying viral protease inhibitors
Source: Mol Syst Biol. 2025 Jan 6;21(2):158–72. doi: 10.1038/s44320-024-00082-1 (PMC11790949; doi:10.1038/s44320-024-00082-1)
Supplement: Supplementary file 7 — Source data Fig. 3 [file 44320_2024_82_MOESM7_ESM.zip › SD figure 3/MSB-2024-12417_SourceDataForFigure3C.xlsx]

## Sheet: Panel 3C
Precision over Magratio				Precision over magratio - Rolling average (window of 13)
magratio	ppvn	highpass		magratio	ppvn	highpass
1.3938473949585133	1	1		0.8993032699704399	1	7
0.9862579478912532	1	2		0.8459573044472416	1	8
0.983242	1	3		0.8234822310425725	1	9
0.9748667032329577	1	4		0.800628	1	10
0.9258328026100426	1	5		0.7769824600503258	1	11
0.9220011409974008	1	6		0.7555474807619246	1	12
0.8717667857798866	1	7		0.7324246282128566	1	13
0.8356503071416899	1	8		0.7106344108250966	0.9961538461538461	14
0.8168926334265847	1	9		0.6915703193987496	0.9924908424908424	15
0.8026783216761683	1	10		0.6734937277321839	0.988994	16
0.7395145197699031	1	11		0.6564575956379036	0.9856498573889879	17
0.7283229572248598	1	12		0.6436289433873134	0.9824447291838597	18
0.7100687502560932	1	13		0.6314442497762145	0.9793678061069365	19
0.7003498431569372	1	14		0.620653	0.9764092262252798	20
0.694082	1	15		0.6082101894896415	0.97356	21
0.6861344405543596	1	16		0.5951361405416503	0.9708129706290242	22
0.6674774844297545	1	17		0.5801664185358647	0.9681604507351249	23
0.6471780718608285	1	18		0.5662628154542763	0.9655963481710222	24
0.6214040578595189	1	19		0.5513824043482076	0.9631149585928583	25
0.5884939597390065	0.95	20		0.5376265142823761	0.958307	26
0.5878171185991785	0.9523809523809523	21		0.5258964347687732	0.9574914154693156	27
0.5818969417612313	0.9545454545454546	22		0.5140515363189965	0.9566295322544912	28
0.5812086044505234	0.9565217391304348	23		0.501602	0.9557304313553903	29
0.5727420405122302	0.9583333333333334	24		0.48816737936025373	0.9548014086872372	30
0.5699219402805747	0.96	25		0.4752715042630392	0.9517695306553591	31
0.5697808207981768	0.9615384615384616	26		0.46249006295233613	0.948774	32
0.538595	0.9629629629629629	27		0.4490561896528451	0.9438426127689271	33
0.5241193573066679	0.9642857142857143	28		0.4354613286603649	0.9389993079256223	34
0.4915280544791452	0.9655172413793104	29		0.422531	0.9342418702413553	35
0.4867306443691057	0.9666666666666667	30		0.41172433720216983	0.9295683828092473	36
0.4537327274819365	0.967742	31		0.4010984233115484	0.9231879415450851	37
0.4425774870037086	0.9375	32		0.39224767884945605	0.916928	38
0.436003	0.9393939393939394	33		0.3828415449473903	0.9114793544332721	39
0.4338334387520821	0.9411764705882353	34		0.37391062762752303	0.9061079142792232	40
0.4200558307499178	0.9428571428571428	35		0.36460423335142544	0.8991761726791463	41
0.4065556749981789	0.9444444444444444	36		0.3557140511356422	0.8907512642542378	42
0.4050956642484412	0.918919	37		0.3477451621076454	0.8808960401132993	43
0.4037632032414359	0.9210526315789473	38		0.33982084212371255	0.8717484309656901	44
0.39514	0.8974358974358975	39		0.3313838139729283	0.8627383492001907	45
0.3618617959871616	0.9	40		0.3231439211082797	0.854356	46
0.3560281892574228	0.9024390243902439	41		0.3173655285139778	0.8460828469859074	47
0.3510383335718542	0.9047619047619048	42		0.31199690843799466	0.8364935203234101	48
0.3485937637910259	0.8837209302325582	43		0.3068828780087475	0.8256377094675992	49
0.338673	0.8863636363636364	44		0.3019388003009051	0.8153514840650946	50
0.3202977462768543	0.8666666666666667	45		0.2974968107768711	0.8038498278265962	51
0.3199010009038934	0.8695652173913043	46		0.2943960691771196	0.7942123388787624	52
0.3128503131628145	0.851064	47		0.29122499900106746	0.7833852882580494	53
0.3044834619447349	0.8333333333333334	48		0.28812233795161923	0.7730470449410827	54
0.3029601176342223	0.8163265306122449	49		0.2853907581587385	0.7644299789469675	55
0.3020795044573144	0.8	50		0.2826600934810609	0.7562262011579362	56
0.2940818372812404	0.803922	51		0.2799180569707222	0.7484117933435284	57
0.2880218606643616	0.7884615384615384	52		0.2772295806483261	0.7406582111414166	58
0.2867426922612372	0.7924528301886793	53		0.27474384241691036	0.7344451933899374	59
0.2862361282696406	0.7777777777777778	54		0.27233214181444176	0.7271003369884773	60
0.2845559379916417	0.7636363636363637	55		0.2697461322285716	0.7200841359424255	61
0.284321	0.75	56		0.2671384257764389	0.7145102980156466	62
0.2809271856622944	0.7368421052631579	57		0.26415527017014123	0.7092148688071738	63
0.2799881054800848	0.7413793103448276	58		0.2608016751012356	0.7052819596111066	64
0.2786770886152154	0.7288135593220338	59		0.2569875494151438	0.7002571155867484	65
0.2725157195199871	0.7166666666666667	60		0.2530876414120754	0.6954765853824892	66
0.2689729246372858	0.7213114754098361	61		0.24965655116287883	0.6909279376831569	67
0.2674614768244138	0.7096774193548387	62		0.24638971474074087	0.6853384894707577	68
0.2664330298229119	0.6984126984126984	63		0.24289565533406193	0.679979	69
0.2591316450900902	0.703125	64		0.23909148089637922	0.6748376302092873	70
0.2557072636559567	0.7076923076923077	65		0.23553845646517602	0.6687031396997967	71
0.255391	0.69697	66		0.23198507194461598	0.6616025479838203	72
0.252618	0.6865671641791045	67
0.2506557541139172	0.6911764705882353	68
0.24554	0.6811594202898551	69
0.2373304497665213	0.6857142857142857	70
0.2304044715608913	0.676056	71
0.2279782845753256	0.6666666666666666	72
0.2279115462804323	0.6575342465753424	73
0.2265040511494918	0.6486486486486487	74
0.2220387045375874	0.64	75
0.2169787621330373	0.631579	76
0.2129423274844478	0.6233766233766234	77
0.2095132648886766	0.6153846153846154	78
