# Supplementary material for: A multiplex method for rapidly identifying viral protease inhibitors
Source: Mol Syst Biol. 2025 Jan 6;21(2):158–72. doi: 10.1038/s44320-024-00082-1 (PMC11790949; doi:10.1038/s44320-024-00082-1)
Supplement: Supplementary file 8 — Source data Fig. 4 [file 44320_2024_82_MOESM8_ESM.zip]

Archive with 14 entries (13 files):
- SD figure 4/
- __MACOSX/._SD figure 4
- SD figure 4/MSB-2024-12417_SourceDataForFigure4F.xlsx
- __MACOSX/SD figure 4/._MSB-2024-12417_SourceDataForFigure4F.xlsx
- SD figure 4/MSB-2024-12417_SourceDataForFigure4G.xlsx
- __MACOSX/SD figure 4/._MSB-2024-12417_SourceDataForFigure4G.xlsx
- SD figure 4/MSB-2024-12417_SourceDataForFigure4D.xlsx
- __MACOSX/SD figure 4/._MSB-2024-12417_SourceDataForFigure4D.xlsx
- SD figure 4/MSB-2024-12417_SourceDataForFigure4H.xlsx
- __MACOSX/SD figure 4/._MSB-2024-12417_SourceDataForFigure4H.xlsx
- SD figure 4/MSB-2024-12417_SourceDataForFigure4I.xlsx
- __MACOSX/SD figure 4/._MSB-2024-12417_SourceDataForFigure4I.xlsx
- SD figure 4/MSB-2024-12417_SourceDataForFigure4E.xlsx
- __MACOSX/SD figure 4/._MSB-2024-12417_SourceDataForFigure4E.xlsx
