# Supplementary material for: A multiplex method for rapidly identifying viral protease inhibitors
Source: Mol Syst Biol. 2025 Jan 6;21(2):158–72. doi: 10.1038/s44320-024-00082-1 (PMC11790949; doi:10.1038/s44320-024-00082-1)
Supplement: Supplementary file 8 — Source data Fig. 4 [file 44320_2024_82_MOESM8_ESM.zip › SD figure 4/MSB-2024-12417_SourceDataForFigure4F.xlsx]

## Sheet: Panel 4F
	SARS-CoV-2 3CL Relative Growth
log[CB6762077], μM	Rep 1	Rep 2	Rep 3	Rep 4	Rep 5
1.87506	2.83471	3.18941	2.82824	2.93647	2.95529
1.39794	2.55	2.51059	2.57882	2.74882	2.55471
0.920819	1.81706	2.12824	2.02706	2.42059	2.13412
0.443697	1.47294	1.55412	1.49647	1.72176	1.48588
-0.03342	1.09059	1.18176	1.19176	1.33765	1.11824
-0.51055	0.920588	0.966471	0.968235	1.21647	0.958824
-0.98767	0.830588	0.884118	0.883529	1.11824	1.01059
-1.46479	0.888235	0.967059	0.963529	1.16353	1.01765
