# Supplementary material for: A multiplex method for rapidly identifying viral protease inhibitors
Source: Mol Syst Biol. 2025 Jan 6;21(2):158–72. doi: 10.1038/s44320-024-00082-1 (PMC11790949; doi:10.1038/s44320-024-00082-1)
Supplement: Supplementary file 8 — Source data Fig. 4 [file 44320_2024_82_MOESM8_ESM.zip › SD figure 4/MSB-2024-12417_SourceDataForFigure4G.xlsx]

## Sheet: Panel 4G
	SARS-CoV-2 3CL Inhibition (%)
log[CB6778425], μM	Rep 1	Rep 2
2.30103	90.6158	109.345
2	94.9738	88.3421
1.69897	98.0454	104.607
1.39794	103.002	112.635
1.09691	96.4398	107.26
0.79588	95.0436	107.679
0.49485	102.443	102.426
0.19382	104.119	98.8831
-0.10721	98.6807	99.7574
-0.40824	94.5177	89.3144
-0.70927	85.1363	82.5227
-1.0103	62.6991	69.7817
-1.31133	39.2456	43.7891
-1.61236	19.7205	18.8689
-1.91339	11.375	5.97472
-2.21442	1.83719	10.4941
-2.51545	-3.2835	-3.2938
-2.81648	4.28027	5.51513
-3.11751	0.21499	0.33193
