# Supplementary material for: A multiplex method for rapidly identifying viral protease inhibitors
Source: Mol Syst Biol. 2025 Jan 6;21(2):158–72. doi: 10.1038/s44320-024-00082-1 (PMC11790949; doi:10.1038/s44320-024-00082-1)
Supplement: Supplementary file 8 — Source data Fig. 4 [file 44320_2024_82_MOESM8_ESM.zip › SD figure 4/MSB-2024-12417_SourceDataForFigure4D.xlsx]

## Sheet: Panel 4D
	SARS-CoV-2 3CL Relative Growth
log[CB6778425], μM	Rep 1	Rep 2	Rep 3	Rep 4	Rep 5
1.87506	3.29756	3.10418	2.94042	3.24055	2.908
1.39794	2.61961	2.53912	2.3273	2.38542	2.44355
0.920819	2.79622	2.55366	2.42734	2.51174	2.37257
0.443697	2.67494	2.70847	2.47764	2.4497	2.2524
-0.03342	2.09703	1.95842	1.90979	1.95562	1.96848
-0.51055	1.38777	0.977532	1.37827	1.44757	1.55097
-0.98767	1.09658	1.04348	1.09323	1.23239	1.15359
-1.46479	0.838922	0.858484	1.0256	1.17203	1.10496
