# Supplementary material for: A multiplex method for rapidly identifying viral protease inhibitors
Source: Mol Syst Biol. 2025 Jan 6;21(2):158–72. doi: 10.1038/s44320-024-00082-1 (PMC11790949; doi:10.1038/s44320-024-00082-1)
Supplement: Supplementary file 8 — Source data Fig. 4 [file 44320_2024_82_MOESM8_ESM.zip › SD figure 4/MSB-2024-12417_SourceDataForFigure4H.xlsx]

## Sheet: Panel 4H
	SARS-CoV-2 3CL Inhibition (%)
log[CB6728297], μM	Rep 1	Rep 2
2.30103	99.1341	91.9832
2	88.7989	92.9888
1.69897	95.5587	92.3184
1.39794	93.4358	92.1508
1.09691	98.6872	90.6425
0.79588	93.8268	87.4022
0.49485	88.8547	79.4693
0.19382	94.7207	89.2458
-0.10721	90.8211	88.5115
-0.40824	64.8722	75.4182
-0.70927	39.4668	43.9501
-1.0103	9.06852	17.8653
-1.31133	7.33633	23.4355
-1.61236	-12.0914	-4.0418
-1.91339	-6.5891	-15.1482
-2.21442	-14.2991	-3.0398
-2.51545	-9.1025	-0.017
-2.81648	-10.495	-3.4644
-3.11751	-1.2567	-4.3475
