# Supplementary material for: A multiplex method for rapidly identifying viral protease inhibitors
Source: Mol Syst Biol. 2025 Jan 6;21(2):158–72. doi: 10.1038/s44320-024-00082-1 (PMC11790949; doi:10.1038/s44320-024-00082-1)
Supplement: Supplementary file 8 — Source data Fig. 4 [file 44320_2024_82_MOESM8_ESM.zip › SD figure 4/MSB-2024-12417_SourceDataForFigure4I.xlsx]

## Sheet: Panel 4I
	SARS-CoV-2 3CL Inhibition (%)
log[CB6762077], μM	Rep 1	Rep 2
2.30103	118.073	83.4357
2	112.151	117.514
1.69897	94.3296	100.028
1.39794	88.8547	82.095
1.09691	90.0838	83.6592
0.79588	75.9497	80.6425
0.49485	77.7374	81.7598
0.19382	71.7598	78.6313
-0.10721	30.2454	38.9743
-0.40824	12.8556	13.1443
-0.70927	-2.9549	17.3219
-1.0103	4.56823	0.4755
-1.31133	4.41539	-4.5682
-1.61236	-4.5173	2.3945
-1.91339	10.0365	-3.855
-2.21442	-3.787	0.27172
-2.51545	-8.3892	9.01758
-2.81648	3.10775	-6.708
-3.11751	-0.2038	15.6237
