# Supplementary material for: A multiplex method for rapidly identifying viral protease inhibitors
Source: Mol Syst Biol. 2025 Jan 6;21(2):158–72. doi: 10.1038/s44320-024-00082-1 (PMC11790949; doi:10.1038/s44320-024-00082-1)
Supplement: Supplementary file 8 — Source data Fig. 4 [file 44320_2024_82_MOESM8_ESM.zip › SD figure 4/MSB-2024-12417_SourceDataForFigure4E.xlsx]

## Sheet: Panel 4E
	SARS-CoV-2 3CL Relative Growth
log[CB6728297], μM	Rep 1	Rep 2	Rep 3	Rep 4	Rep 5
1.87506	3.71982	4.55167	4.27557	4.81978	3.66832
1.39794	4.28888	4.7674	4.4913	4.35991	4.09357
0.920819	2.83292	3.05842	2.98029	2.75923	2.78409
0.443697	2.4565	2.50621	2.34819	2.31889	2.27628
-0.03342	1.90785	1.93093	1.80131	1.83683	1.67791
-0.51055	1.33878	1.43377	1.31126	1.41158	1.28729
-0.98767	1.11772	1.13725	1.08754	1.163	1.09464
-1.46479	1.0032	1.0032	0.944602	1.06357	0.98544
