# Supplementary material for: A multiplex method for rapidly identifying viral protease inhibitors
Source: Mol Syst Biol. 2025 Jan 6;21(2):158–72. doi: 10.1038/s44320-024-00082-1 (PMC11790949; doi:10.1038/s44320-024-00082-1)
Supplement: Supplementary file 9 — Source data Fig. 5 [file 44320_2024_82_MOESM9_ESM.zip]

Archive with 10 entries (9 files):
- SD figure 5/
- __MACOSX/._SD figure 5
- SD figure 5/.DS_Store
- __MACOSX/SD figure 5/._.DS_Store
- SD figure 5/MSB-2024-12417_SourceDataForFigure5D.xlsx
- __MACOSX/SD figure 5/._MSB-2024-12417_SourceDataForFigure5D.xlsx
- SD figure 5/MSB-2024-12417_SourceDataForFigure5B.xlsx
- __MACOSX/SD figure 5/._MSB-2024-12417_SourceDataForFigure5B.xlsx
- SD figure 5/MSB-2024-12417_SourceDataForFigure5C.xlsx
- __MACOSX/SD figure 5/._MSB-2024-12417_SourceDataForFigure5C.xlsx
