# Supplementary material for: A multiplex method for rapidly identifying viral protease inhibitors
Source: Mol Syst Biol. 2025 Jan 6;21(2):158–72. doi: 10.1038/s44320-024-00082-1 (PMC11790949; doi:10.1038/s44320-024-00082-1)
Supplement: Supplementary file 9 — Source data Fig. 5 [file 44320_2024_82_MOESM9_ESM.zip › SD figure 5/MSB-2024-12417_SourceDataForFigure5D.xlsx]

## Sheet: Panel 5D
	A549-C3 (ACE2/TMPRSS2) % luciferase activity
Inhibitor [μM]	MAVDA-B-116				MAVDA-B-190				MAVDA-B-201				MAVDA-B-217				MAVDA-B-219
100	27.647	28.218	29.5441	16.9503	54.6763	60.5592	70.2209	64.5083	32.1891	44.3523	38.7974	35.5664	40.9336	39.2441	50.6776	46.2313	35.5352	32.99	39.5503	27.8753
50	34.5348	19.9201	25.8302	29.5493	81.8965	87.6564	87.495		65.7592	74.2539	52.2605	47.4555	58.3194	71.4972	82.5316	70.4753	30.8477	28.6647	35.0048	36.2265
25	41.4366	42.5344	39.7289	43.403	91.2099	78.5326	108.082	102.431	83.6262	75.4721	68.9739	77.74	79.7028	112.137	113.994	98.8133	54.5738	47.9707	49.4497	56.3672
12.5	83.7183	77.9563	71.9069	84.3475	97.981	99.8632	115.249	110.584	105.654	87.2312	104.745	99.9315	97.9562	101.503	105.553	112.044	85.6555	68.9755	75.7177	77.3601
6.25	82.8696	73.6927	105.592	93.3601	103.898	98.0752	102.63	103.181	99.6264	100.298	104.692	82.1832	103.846	96.6024	111.929	98.9386	97.8624	119.689	131.734	121.173
3.125	76.2183	104.218	101.995	120.804	120.811	104.201	111.725	110.222	101.819	128.143	110.171	82.2313	71.4326	93.9693	101.558	97.7139	105.182	128.656	117.015	104.629
1.56	123.171	101.984	100.245	120.75	113.857	111.52	133.932	96.5402	98.2798	118.687	109.32	93.7911	87.8143	101.157	107.142	106.562	102.275	120.119	100.951	117.444
0.78	81.5656	104.584	101.486	109.383	106.371	108.83	118.581	114.605	112.601	97.1949	105.987	95.8495	96.654	113.874	96.3758	120.2	115.858	113.416	114.495	96.7291
0.39	102.232	120.681	103.119	89.9099	112.389	110.6	123.752	107.62	98.8847	108.453	109.817	77.4559	87.2016	100.644	116.365	109.937	115.106	113.128	113.507	105.43
0.18	77.8318	80.5452	115.899	97.1448	88.3053	89.7999	106.908	78.7629	89.5878	99.0865	90.2723	60.6702	89.2821	92.8623	122.232	80.4522	107.513	101.405	94.5081	87.7982
