# Supplementary material for: A multiplex method for rapidly identifying viral protease inhibitors
Source: Mol Syst Biol. 2025 Jan 6;21(2):158–72. doi: 10.1038/s44320-024-00082-1 (PMC11790949; doi:10.1038/s44320-024-00082-1)
Supplement: Supplementary file 9 — Source data Fig. 5 [file 44320_2024_82_MOESM9_ESM.zip › SD figure 5/MSB-2024-12417_SourceDataForFigure5B.xlsx]

## Sheet: Panel 5B
	SARS-CoV PLP
log[inhibitor], μM	MAVDA-B-116					MAVDA-B-190					MAVDA-B-201					MAVDA-B-217					MAVDA-B-219
1.87506	0.184261	0.194617	0.176678	0.170068	0.155456	0.134266	0.16145	0.158779	0.174731	0.142506	0.13986	0.15486	0.152672	0.134409	0.130221	0.122667	0.164794	0.163194	0.189899	0.139205	0.122667	0.168539	0.166667	0.189899	0.130682
1.39794	0.307102	0.339545	0.342756	0.363946	0.397608	0.374825	0.454695	0.424427	0.456989	0.481572	0.232168	0.260297	0.265649	0.263441	0.314496	0.224	0.28839	0.298611	0.412121	0.457386	0.282667	0.430712	0.40625	0.70303	0.477273
0.920819	1.61996	1.74327	1.54417	1.45918	1.70404	1.70629	1.70346	1.77405	1.69892	1.55528	1.51888	1.50906	1.41374	1.44355	1.57248	1.74133	2.26966	2.30208	2.81212	2.3125	1.85867	2.35581	2.37847	2.8202	2.13636
0.443697	2.20345	2.21118	1.92933	1.88095	2.02093	1.77063	2.10873	1.9145	1.69892	1.83047	1.82098	1.90445	1.83206	1.63172	1.73956	1.82667	2.62172	2.25347	2.69495	2.07102	1.76267	2.36704	2.37153	2.82828	2.10795
-0.03342	1.96929	1.90062	1.65724	1.72789	1.66816	1.35105	1.71334	1.63969	1.29032	1.41278	1.24476	1.64745	1.6458	1.55914	1.57494	1.632	2.09738	1.85764	2.30707	1.80682	1.48	1.72659	1.86111	2.22626	1.71307
-0.51055	1.37044	1.42857	1.21555	1.28912	1.25561	1.32308	1.25206	1.1145	0.983871	1.21622	0.682517	1.21252	1.29466	1.1828	1.34644	1.13867	1.5206	1.42014	1.75354	1.45455	1.02933	1.18352	1.27778	1.39798	1.28125
-0.98767	1.13628	1.23395	1.01767	1.19728	1.14499	1.08811	1.13344	0.992366	0.860215	1.27518	0.805594	0.995058	0.977099	1.05914	1.15479	0.877333	1.10487	1.02431	1.44242	1.11648	0.842667	1.00749	1.04861	1.22424	0.875
-1.46479	1.09789	0.981366	0.897527	0.959184	1.03438	0.895105	1.06096	0.787786	0.758065	0.968059	0.671329	0.92257	0.940458	0.91129	1.12776	0.834667	0.921348	0.96875	1.31717	1.0483	0.714667	0.977528	0.909722	1.13131	0.897727
	Bat-SL-CoVZC45 PLP
log[inhibitor], μM	MAVDA-B-116					MAVDA-B-190					MAVDA-B-201					MAVDA-B-217					MAVDA-B-219
1.87506	0.0880503	0.105038	0.103013	0.0890688	0.0874219	0.0926573	0.0986717	0.105072	0.103448	0.0913884	0.0953289	0.0927022	0.0960145	0.0939368	0.0909935	0.0693215	0.0776014	0.0824742	0.0743034	0.077193	0.0648968	0.0776014	0.0790378	0.0758514	0.077193
1.39794	0.154537	0.173633	0.221574	0.221862	0.135593	0.276224	0.273245	0.442029	0.362069	0.228471	0.192564	0.18146	0.213768	0.269855	0.18013	0.178466	0.181658	0.245704	0.428793	0.224561	0.165192	0.197531	0.278351	0.267802	0.205263
0.920819	0.8823	1.0761	1.1312	1.11903	0.838537	1.18182	1.29222	1.37319	1.09561	1.25835	1.19161	1.23669	1.17029	1.27242	1.22563	1.12242	1.3157	1.32131	1.26161	1.35965	1.08407	1.2769	1.29897	1.2291	1.27018
0.443697	1.25067	1.48553	1.40525	1.26964	1.3149	1.33916	1.40797	1.3913	1.21787	1.25132	1.40896	1.45957	1.38225	1.35611	1.4169	1.20059	1.39153	1.37629	1.27554	1.44386	1.17404	1.31746	1.37113	1.2709	1.42105
-0.03342	1.2327	1.38049	1.2828	1.1919	1.1793	1.2465	1.27135	1.34058	1.18025	1.24253	1.37655	1.32742	1.30797	1.2912	1.34448	1.11062	1.29453	1.31271	1.21981	1.32807	1.08997	1.20106	1.19416	1.1548	1.23158
-0.51055	1.0027	1.16184	1.07289	1.04291	1.03657	1.09615	1.08918	1.15399	1.03918	0.954306	1.1306	1.13215	1.125	1.17336	1.13649	0.912979	1.08113	1.10137	1.09907	1.20175	0.843658	0.917108	1.02577	0.975232	1.02105
-0.98767	0.959569	1.13183	1.06317	0.957085	0.888492	0.984266	0.982922	1.02899	0.945141	1.06327	1.11725	1.04734	1.06341	1.07088	0.971216	0.747788	0.848325	0.9811	0.979876	1.02456	0.747788	0.805996	0.860825	0.795666	0.945614
-1.46479	0.912848	1.09753	1.06706	0.932794	0.922391	1.00524	0.998102	1.01812	0.912226	0.966608	1.05243	0.990138	1.03261	1.08284	1.0065	0.787611	0.832451	0.900344	0.934985	1.00175	0.728614	0.84127	0.80756	0.842105	0.85614
