# Supplementary material for: A multiplex method for rapidly identifying viral protease inhibitors
Source: Mol Syst Biol. 2025 Jan 6;21(2):158–72. doi: 10.1038/s44320-024-00082-1 (PMC11790949; doi:10.1038/s44320-024-00082-1)
Supplement: Supplementary file 9 — Source data Fig. 5 [file 44320_2024_82_MOESM9_ESM.zip › SD figure 5/MSB-2024-12417_SourceDataForFigure5C.xlsx]

## Sheet: Panel 5C
	SARS-CoV-2 PLP % Activity
Inhibitor [μM]	MAVDA-B-116			MAVDA-B-190			MAVDA-B-201			MAVDA-B-217			MAVDA-B-219
100	0	1.168	0.208	0.1	0	0.148	0.18	0.012	0	0.084	0	0.056	0.138	0	0.179
33.3333	0.304	0.736	0.764	0.876	0.92	1.012	0.54	0.424	0.62	0.592	0.576	0.564	0.458	0.525	0.65
11.1111	1.468	1.844	1.908	1.864	1.228	1.732	1.188	1.156	1.2	1.456	1.196	1.332	1.088	1.167	0.934
3.7037	2.216	2.04	2.204	1.952	1.66	1.872	2.168	1.944	1.748	1.872	1.472	1.348	1.2	1.329	1.167
1.23457	1.912	1.928	1.576	1.852	1.76	1.504	1.636	1.916	1.92	1.812	1.704	1.708	1.321	1.234	1.167
0.411523	2.336	2.368	2.808	2.456	2.136	2.376	1.696	2.104	1.844	1.8	1.412	1.496	1.579	1.529	1.325
0.137174	2.22	2.264	2.448	2.852	2.472	2.1	1.888	2.084	1.908	1.616	1.456	1.616	1.442	1.617	1.583
0	2.4	2.564	2.344	2.404	2.568	2.348	2.224	2.524	2.28	2.2	2.5	2.256	1.912	2.212	2.272
